# Supplementary material for: MdNAC104 positively regulates apple cold tolerance via CBF‐dependent and CBF‐independent pathways
Source: Plant Biotechnol J. 2023 Jun 30;21(10):2057–73. doi: 10.1111/pbi.14112 (PMC10502760; doi:10.1111/pbi.14112)
Supplement: Supplementary file 2 — Table S1 The primers used in this study. Table S2 Liquid chromatography column conditions. Table S3 Liquid chromatography mobile phase conditions. Table S4 Summary of transcriptome sequencing data. Table S5 Expression and functional annotation of the anthocyanin synthesis‐related genes identified in the transcriptome. Table S6 Expression and functional annotation of the antioxidant enzyme‐encoding genes identified in the transcriptome. [file PBI-21-2057-s001.xlsx]

## Sheet: Table S1
TableS1. The primers used in this study.
Annotation	Primer name	Sequence(5'-3')
Y2H analysis	MdNAC104-C20-BD-F	GCCATGGAGGCCGAATTC ATGGGAGACGACCAGTTT
	MdNAC104-C20-BD-R	CTGCAGGTCGACGGATCC CTAATTATAATTTGGCAA
	MdMYB1-AD-F	ATGGAGGCCAGTGAATTC ATGGAGGGATATAACGAA
	MdMYB1-AD-R	CTCGAGCTCGATGGATCC CTATTCTTCTTTTGAATG
	MdbHLH3-AD-F	ATGGAGGCCAGTGAATTC ATGGCTGCACCGCCGCCA
	MdbHLH3-AD-R	CTCGAGCTCGATGGATCC TTAAGAGTCAGATTGGGG
	MdbHLH33-AD-F	ATGGAGGCCAGTGAATTC ATGGCTCAGAATCATGAG
	MdbHLH33-AD-R	CTCGAGCTCGATGGATCC TCAGCACTTACCAGCAAT
	MdMYC2-AD-F	ATGGAGGCCAGTGAATTC ATGACGGACTACCGGATA
	MdMYC2-AD-R	CTCGAGCTCGATGGATCC TCAAATCTGGCGGGCATC
	MdHY5-AD-F	ATGGAGGCCAGTGAATTC ATGCAAGAGCAGGCGACG
	MdHY5-AD-R	CTCGAGCTCGATGGATCC TCAATCCGCATTTGCACC
Y1H analysis	MdCBF1-pro-pHIS2-F	TCACTATAGGGCGAATTC TCTTCCATGCTCGGTC
	MdCBF1-pro-pHIS2-R	TCGCGAACGCGTGAGCTC TAATTTCTGGGACCAG
	MdCBF3-pro-pHIS2-F	TCACTATAGGGCGAATTC CTTCCAAAAATACTAA
	MdCBF3-pro-pHIS2-R	TCGCGAACGCGTGAGCTC TTCTAGGTACGAGAGT
Dual-luciferase analysis	MdCBF1-pro-0800-F	CTTGATATCGAATTC CTGCAG GTAGATGCTACAATTG
	MdCBF1-pro-0800-R	CGCTCTAGAACTAGT GGATCC TAATTTCTGGGACCAG
	MdCBF3-pro-0800-F	CTTGATATCGAATTC CTGCAG TACGACTTTCAAGTTT
	MdCBF3-pro-0800-R	CGCTCTAGAACTAGT GGATCC TTCTAGGTACGAGAGT
	MdCHS-b-pro-0800-F	CTTGATATCGAATTC CTGCAG ACGATATTCGAACCTAAG
	MdCHS-b-pro-0800-R	CGCTCTAGAACTAGT GGATCC TTGTTTTTATATCCGATC
	MdCHI-pro-0800-F	CTTGATATCGAATTC CTGCAG CGCCGCCTTATGTGCCGA
	MdCHI-pro-0800-R	CGCTCTAGAACTAGT GGATCC TGTTTTCTTCTACTCTGA
	MdF3H-a-pro-0800-F	CTTGATATCGAATTC CTGCAG GTCATTGACTTAAGAATT
	MdF3H-a-pro-0800-R	CGCTCTAGAACTAGT GGATCC ATTTTGGTGTCGAATTTA
	MdANS-b-pro-0800-F	CTTGATATCGAATTC CTGCAG TTTCTTTTTTGTATGTGA
	MdANS-b-pro-0800-R	CGCTCTAGAACTAGT GGATCC TTTTGGAGCTGGCTTTCG
	MdFSD2-pro-0800-F	CTTGATATCGAATTC CTGCAG TCGTCACATGGCATTTGG
	MdFSD2-pro-0800-R	CGCTCTAGAACTAGT GGATCC GTCCAATAAGTTGAAAAC
	MdPRXR1.1-pro-0800-F	CTTGATATCGAATTC CTGCAG ACAATAAAGCAACAATGC
	MdPRXR1.1-pro-0800-R	CGCTCTAGAACTAGT GGATCC GGCTTTCTGCTTCTGCTT
	MdNAC104-62SK-F	GGTGGCGGCCGC TCTAGA ATGGGAGACGACCAGTTT
	MdNAC104-62SK-R	CTGCAGCCCGGG GGATCC CTAATTATAATTTGGCAA
Protein purification	MdNAC104-pET32a-F	ATGGCTGATATCGGATCC ATGGGAGACGACCAGTTT
	MdNAC104-pET32a-R	GGCCGCAAGCTTGTCGAC ATTATAATTTGGCAAACT
Genetic transformation	MdNAC104-pCambia-4MYC-3FLAG-F	GCCCATAGGCCTGAATTC GGGAGACGACCAGTTTAA
	MdNAC104-pCambia-4MYC-3FLAG-R	CTGCAGGTCGACTCTAGA TAATTATAATTTGGCAAA
GUS detection	MdNAC104-pro-F	CTGCAGGCATGCAAGCTT GCTTTGGAATTCCGGGGA
	MdNAC104-pro-R	CCCTCAGATCTACCATGG TAGGAACGAATATCAGAC
EMSA probes	MdCBF1-P1-F	CATCCCCACGAAAAGTACACAACCAACACA
	MdCBF1-P1-R	TGTGTTGGTTGTGTACTTTTCGTGGGGATG
	MdCBF1-P2-F	AAACAATACACACGTTTAAATTACATTAAA
	MdCBF1-P2-R	TTTAATGTAATTTAAACGTGTGTATTGTTT
	MdCBF1-P1-mut-F	CATCCCCAAAAAAAGTACACAACCAACACA
	MdCBF1-P1-mut-R	TGTGTTGGTTGTGTACTTTTTTTGGGGATG
	MdCBF3-P1-F	TATATATATTCATGTGGATTGGGTGATGAG
	MdCBF3-P1-R	CTCATCACCCAATCCACATGAATATATATA
	MdCBF3-P2-F	TTCAGGAAACGTAACTAAAAATAAGCTTAT
	MdCBF3-P2-R	ATAAGCTTATTTTTAGTTACGTTTCCTGAA
	MdCBF3-P3-F	AAGACTATGCCACATGTGCAATAAATTTGA
	MdCBF3-P3-R	TCAAATTTATTGCACATGTGGCATAGTCTT
	MdCBF3-P1-mut-F	TATATATATTAAAAAAGATTGGGTGATGAG
	MdCBF3-P1-mut-R	CTCATCACCCAATCTTTTTTAATATATATA
	MdCHS-b-P1-F	CAAAAACACGGAAATTTCGATGAAAAATCGGGATATTATCGATATCGATAAAAATTGAATAAAAACCACGGAAATTTTAA
	MdCHS-b-P1-R	TTAAAATTTCCGTGGTTTTTATTCAATTTTTATCGATATCGATAATATCCCGATTTTTCATCGAAATTTCCGTGTTTTTG
	MdCHS-b-P2-F	GATGTGGAACATGTGTGGCTATTAGGTTGGTATTCACACGAAATACGACCTACTATATAC
	MdCHS-b-P2-R	GTATATAGTAGGTCGTATTTCGTGTGAATACCAACCTAATAGCCACACATGTTCCACATC
	MdCHS-b-P3-F	GATTATCTCAACAGTCATGTCACGTGTGAT
	MdCHS-b-P3-R	ATCACACGTGACATGACTGTTGAGATAATC
	MdCHS-b-P4-F	TCCTTTTTACGAAAGTGACATTACAACGAA
	MdCHS-b-P4-R	TTCGTTGTAATGTCACTTTCGTAAAAAGGA
	MdCHS-b-P2-mut-F	GATGTGGAAAAAAAGTGGCTATTAGGTTGGTATTCACAAAAAATACGACCTACTATATAC
	MdCHS-b-P2-mut-R	GTATATAGTAGGTCGTATTTTTTGTGAATACCAACCTAATAGCCACTTTTTTTCCACATC
	MdCHS-b-P4-mut-F	TCCTTTTTAAAAAAGTGACATTACAACGAA
	MdCHS-b-P4-mut-R	TTCGTTGTAATGTCACTTTTTTAAAAAGGA
	MdCHI-P1-F	CTTTTGAGTTGGTTTCGTTGAAGACTTTTT
	MdCHI-P1-R	AAAAAGTCTTCAACGAAACCAACTCAAAAG
	MdCHI-P1-mut-F	CTTTTGAGTTGGAAAAAATGAAGACTTTTT
	MdCHI-P1-mut-R	AAAAAGTCTTCATTTTTTCCAACTCAAAAG
	MdF3H-a-P1-F	CAAACACAAAACGTATTTCGTTTGAGCCAA
	MdF3H-a-P1-R	TTGGCTCAAACGAAATACGTTTTGTGTTTG
	MdF3H-a-P2-F	ACATAGATGAATACATGTCACCGCCATAAT
	MdF3H-a-P2-R	ATTATGGCGGTGACATGTATTCATCTATGT
	MdF3H-a-P3-F	GTTACCCCATATGACCATGTAACCGTCTGA
	MdF3H-a-P3-R	TCAGACGGTTACATGGTCATATGGGGTAAC
	MdF3H-a-P4-F	CACGACTTGTATTTTCGTTCTTATTTTAAA
	MdF3H-a-P4-R	TTTAAAATAAGAACGAAAATACAAGTCGTG
	MdF3H-a-P5-F	CAATTGAGTAATTTCGTTCTTAATTCTTTT
	MdF3H-a-P5-R	AAAAGAATTAAGAACGAAATTACTCAATTG
	MdF3H-a-P6-F	CAACATTAATAGACACGTTAGATCTTCACT
	MdF3H-a-P6-R	AGTGAAGATCTAACGTGTCTATTAATGTTG
	MdF3H-a-P7-F	CAAAAATATTTTCCGTAATGAAGTGTCTTG
	MdF3H-a-P7-R	CAAGACACTTCATTACGGAAAATATTTTTG
	MdF3H-a-P1-mut-F	CAAACACAAAACGTAAAAAAATTGAGCCAA
	MdF3H-a-P1-mut-R	TTGGCTCAATTTTTTTACGTTTTGTGTTTG
	MdF3H-a-P2-mut-F	ACATAGATGAATAAAAAACACCGCCATAAT
	MdF3H-a-P2-mut-R	ATTATGGCGGTGTTTTTTATTCATCTATGT
	MdF3H-a-P3-mut-F	GTTACCCCATATGACAAAAAAACCGTCTGA
	MdF3H-a-P3-mut-R	TCAGACGGTTTTTTTGTCATATGGGGTAAC
	MdF3H-a-P5-mut-F	CAATTGAGTAAAAAAAATCTTAATTCTTTT
	MdF3H-a-P5-mut-R	AAAAGAATTAAGATTTTTTTTACTCAATTG
	MdF3H-a-P7-mut-F	CAAAAATATTAAAAAAAATGAAGTGTCTTG
	MdF3H-a-P7-mut-R	CAAGACACTTCATTTTTTTTAATATTTTTG
	MdANS-b-P1-F	GGTGAGATGTCACATGTACAACAGCCACAT
	MdANS-b-P1-R	ATGTGGCTGTTGTACATGTGACATCTCACC
	MdANS-b-P2-F	CAATCTTACGTGAGTGGTACGTGACTCATTTTGAGTAAAGTTCTAACAGAGTTGACGAAAATGATCATAGCTGCATGTTT
	MdANS-b-P2-R	AAACATGCAGCTATGATCATTTTCGTCAACTCTGTTAGAACTTTACTCAAAATGAGTCACGTACCACTCACGTAAGATTG
	MdANS-b-P3-F	CATCAAAACATGTAGCTATGGTCATTTTCGTCAACTCCGTCAGAGTTCCGTCAAAATGAGTCATGTTTGAAGGACC
	MdANS-b-P3-R	GGTCCTTCAAACATGACTCATTTTGACGGAACTCTGACGGAGTTGACGAAAATGACCATAGCTACATGTTTTGATG
	MdANS-b-P4-F	GATTCCTATATATACGTAACTAGCTCATAG
	MdANS-b-P4-R	CTATGAGCTAGTTACGTATATATAGGAATC
	MdANS-b-P1-mut-F	GGTGAGATGTCAAAAAAACAACAGCCACAT
	MdANS-b-P1-mut-R	ATGTGGCTGTTGTTTTTTTGACATCTCACC
	MdANS-b-P4-mut-F	GATTCCTATATATAAAAAACTAGCTCATAG
	MdANS-b-P4-mut-R	CTATGAGCTAGTTTTTTATATATAGGAATC
	MdFSD2-P1-F	CTTGACGATATCATGTCGACACAATGACAC
	MdFSD2-P1-R	GTGTCATTGTGTCGACATGATATCGTCAAG
	MdFSD2-P2-F	AAAAGTCAATCATGTACTATTCACTTTACC
	MdFSD2-P2-R	GGTAAAGTGAATAGTACATGATTGACTTTT
	MdFSD2-P3-F	GTCATTTTGGACGAAAACTTTAATGAAAAT
	MdFSD2-P3-R	ATTTTCATTAAAGTTTTCGTCCAAAATGAC
	MdFSD2-P3-mut-F	GTCATTTTGGAAAAAAACTTTAATGAAAAT
	MdFSD2-P3-mut-R	ATTTTCATTAAAGTTTTTTTCCAAAATGAC
	MdMSD1-P1-F	GGGATTTTCTTCATGTTTAGGTCTTCAATC
	MdMSD1-P1-R	GATTGAAGACCTAAACATGAAGAAAATCCC
	MdMSD1-P2-F	GGTCACGATCACGAAATCCCCAGGAAAAGA
	MdMSD1-P2-R	TCTTTTCCTGGGGATTTCGTGATCGTGACC
	MdMSD1-P3-F	GTGCGGTCAGTTTTCGTTAGGTACTATTTA
	MdMSD1-P3-R	TAAATAGTACCTAACGAAAACTGACCGCAC
	MdPRXR1.1-P1-F	AAAAGCATCACATGTAGCATAACCCTTAGT
	MdPRXR1.1-P1-R	ACTAAGGGTTATGCTACATGTGATGCTTTT
	MdPRXR1.1-P2-F	TTTGTAACTAACGGAAAACTTAATACAAAA
	MdPRXR1.1-P2-R	TTTTGTATTAAGTTTTCCGTTAGTTACAAA
	MdPRXR1.1-P3-F	GAAGATATCCGACGTAAAGTAGGAGTGACC
	MdPRXR1.1-P3-R	GGTCACTCCTACTTTACGTCGGATATCTTC
	MdPRXR1.1-P4-F	CAAAAAGCAACATGTGTAAAAAATGAGTGT
	MdPRXR1.1-P4-R	ACACTCATTTTTTACACATGTTGCTTTTTG
	MdPRXR1.1-P2-mut-F	TTTGTAACTAAAAAAAAACTTAATACAAAA
	MdPRXR1.1-P2-mut-R	TTTTGTATTAAGTTTTTTTTTAGTTACAAA
	MdPRXR1.2-P1-F	GTCAAAAGCATCACATGTAAATTCCCCAAA
	MdPRXR1.2-P1-R	TTTGGGGAATTTACATGTGATGCTTTTGAC
	MdPRXR1.2-P2-F	ATTATGATGTTCAACGAAAATGTATTAATT
	MdPRXR1.2-P2-R	AATTAATACATTTTCGTTGAACATCATAAT
ChIP-qPCR analysis	MdCBF1-P1-qF	CCCTGGACTGTCTGCCTGGC
	MdCBF1-P1-qR	CTACAAGCGAATCGAGCCG
	MdCBF3-P1-qF	CGGTGCAGCAGGTGTGAAAG
	MdCBF3-P1-qR	ATTGTAGTTTTGTTTGTGTG
	MdCHS-b-P2-qF	CGGATGATGTGGAACATGTG
	MdCHS-b-P2-qR	TTCCGATATCATCGATATT
	MdCHS-b-P4-qF	GACATCTTACTTACAAGTG
	MdCHS-b-P4-qR	CACCTCAACTTTGGGTCGCA
	MdCHI-P1-qF	GGTTTTATCTCTAAATTCA
	MdCHI-P1-qR	TTGGATGGATCAATGGGGG
	MdF3H-a-P1-qF	GAATGTAGGTGACCCCAC
	MdF3H-a-P1-qR	ATTTTGGTGTCGAATTTA
	MdF3H-a-P2-qF	GGATGGATGCAAGTGGCTC
	MdF3H-a-P2-qR	CACAGCTACCACTTTGTT
	MdF3H-a-P3-qF	GCGAGGCAATGAATATAGG
	MdF3H-a-P3-qR	CACACTGACTAAGAAGCTT
	MdF3H-a-P5-qF	CTTGTAATTAACTCATCA
	MdF3H-a-P5-qR	ATTGCTGCAAGGTCAAAT
	MdF3H-a-P7-qF	GGTAGTAATACATATTATC
	MdF3H-a-P7-qR	CATACTTGGTCAGTTGAT
	MdANS-b-P1-qF	GATAGTCAAACACCTCAT
	MdANS-b-P1-qR	TGCTAGCTACCACTAGCA
	MdANS-b-P4-qF	GTGACACTCGGAGGATGAT
	MdANS-b-P4-qR	CTATTGCTCCAATTAAGT
	MdFSD2-P3-qF	GTGAATTAATGGTTGCAG
	MdFSD2-P3-qR	ATTAAAGTGAACAGTACCG
	MdPRXR1.1-P2-qF	CCGATTAGAATATGCGAG
	MdPRXR1.1-P2-qR	CGGTAATGTAACCGTTCAC
qRT-PCR	MdNAC104-F	CTCTCTTCGTCAGCCTCAGATTGTG
	MdNAC104-R	CATCATCATCCTCACGCTCGTAGAC
	MdCBF1-F	TCTTCCAACGCCAAGGACATTCAG
	MdCBF1-R	CGCCACAGGAGATCCACAAACC
	MdCBF3-F	TTGCCTCAACTTTGCCGACTCTG
	MdCBF3-R	GAAGCACCACAAGCCTCATCCG
	MdCOR47-F	AGGCTATCACAAGGAGGAGGACAC
	MdCOR47-R	GTCGGTTGGCTCTTCGTGGTAATG
	MdCOR15A-F	GAGAAAGGGCAGGCAGCGAAG
	MdCOR15A-R	TGACTCCTCCACCACATCCGTAG
	MdKIN1-F	AAGACCAGCACAATGATGGACAAGG
	MdKIN1-R	TGTTCATGCCGGTAGCGTTCTTG
	MdRD29A-F	TTGGACCGACCGAGAGGATTGG
	MdRD29A-R	TTCTTCACCGCCTGCATGAGTTG
	MdMDH-F	TGGAGAGAAATGTGTCCGTGAG
	MdMDH-R	GGCAAGTGACTGGGAATGAAA
The red letters refer to the nucleotide sequences in the vectors.

## Sheet: Table S2
Table S2. Liquid chromatography column conditions.
chromatographic column	A phsae	B phase
Waters Acquity UPLC HSS T3 1.8 μm 2.1x100 mm	0.1% FA in H2O	ACN

## Sheet: Table S3
Table S3. Liquid chromatography mobile phase conditions.
Time（min）	Flow rates（μL/min）	A%（0.1%FA water）	B%（acetonitrile）
0	400	98	2
0.5	400	98	2
10	400	50	50
11	400	5	95
13	400	5	95
13.1	400	98	2
15	400	98	2

## Sheet: Table S4
Table S4. Summary of transcriptome sequencing data.
#Sample	ReadSum	BaseSum	GC(%)	Q20(%)	CycleQ20(%)	Q30(%)	not aligned	reads aligned
CK_T1	28918375	8675512500	46.44	98.01	100	94.41	3925680(6.79%)	53911070(93.21%)
CK_T2	28489557	8546867100	46.71	98.04	100	94.46	3851921(6.76%)	53127193(93.24%)
CK_T3	25183834	7555150200	46.68	97.91	100	94.2	3557528(7.06%)	46810140(92.94%)
OE1_T1	27465153	8239545900	46.97	97.89	100	94.12	3729576(6.79%)	51200730(93.21%)
OE1_T2	26791118	8037335400	47.09	97.95	100	94.22	3550568(6.63%)	50031668(93.37%)
OE1_T3	35608197	10682459100	47.15	97.99	100	94.34	4656510(6.54%)	66559884(93.46%)
OE2_T1	31691238	9507371400	46.87	97.32	100	92.64	4698603(7.41%)	58683873(92.59%)
OE2_T2	27430170	8229051000	46.82	97.96	100	94.26	3705055(6.75%)	51155285(93.25%)
OE2_T3	27426521	8227956300	46.86	97.86	100	94.32	3960726(7.22%)	50892316(92.78%)
OE3_T1	31801691	9540507300	46.92	97.89	100	94.02	4160028(6.54%)	59443354(93.46%)
OE3_T2	34788377	10436513100	46.76	97.86	100	93.95	4651823(6.69%)	64924931(93.31%)
OE3_T3	30847059	9254117700	46.55	97.78	100	93.75	4229424(6.86%)	57464694(93.14%)

## Sheet: Table S5
Table S5. Expression and functional annotation of the anthocyanin synthesis-related genes identified in the transcriptome.
	Gene Name	Mean FPKM					Fold change				Annotation
		CK_T	OE1_T	OE2_T	OE3_T		CK_TvsOE1_T	CK_TvsOE2_T	CK_TvsOE3_T		GO_annotation	KEGG_annotation	Pfam_annotation	Swissprot_annotation	nr_annotation
CHSs
MD04G1003000	MdCHS-a	1.2996	226.886	147.093	235.304		174.582	113.184	181.06		Biological Process: flavonoid biosynthetic process (GO:0009813);; Molecular Function: naringenin-chalcone synthase activity (GO:0016210);;	K00660|0.0|mdm:103421794|K00660 CHS; chalcone synthase [EC:2.3.1.74]	Chalcone and stilbene synthases, N-terminal domain;; Chalcone and stilbene synthases, C-terminal domain;; 3-Oxoacyl-[acyl-carrier-protein (ACP)] synthase III;; 3-Oxoacyl-[acyl-carrier-protein (ACP)] synthase III C terminal;; FAE1/Type III polyketide synthase-like protein	Chalcone synthase 2 OS=Camellia sinensis OX=4442 GN=CHS2 PE=2 SV=1	polyketide synthase 5 [Malus domestica] AAY45748.1 chalcone synthase [Malus domestica] ACJ54533.1 chalcone synthase [Malus domestica] ACN25139.1 chalcone sythase [Malus hybrid cultivar] RXI00454.1 hypothetical protein DVH24_000688 [Malus domestica] TQE03488.1 hypothetical protein C1H46_010803 [Malus baccata]
MD04G1003400	MdCHS-b	0.02943	55.8828	33.0151	56.3882		1898.84	1121.82	1916.01		Biological Process: flavonoid biosynthetic process (GO:0009813);; Molecular Function: naringenin-chalcone synthase activity (GO:0016210);; Molecular Function: protein homodimerization activity (GO:0042803);;	K00660|0.0|mdm:103443512|K00660 CHS; chalcone synthase [EC:2.3.1.74]	Chalcone and stilbene synthases, N-terminal domain;; Chalcone and stilbene synthases, C-terminal domain;; 3-Oxoacyl-[acyl-carrier-protein (ACP)] synthase III;; 3-Oxoacyl-[acyl-carrier-protein (ACP)] synthase III C terminal;; FAE1/Type III polyketide synthase-like protein	Polyketide synthase 5 OS=Rubus idaeus OX=32247 GN=PKS5 PE=1 SV=1	polyketide synthase 5-like [Malus domestica] AGE84303.1 chalcone synthase [Malus domestica]
MD13G1285100	MdCHS-c	0.161163	117.47	57.0921	98.0526		728.893	354.252	608.408		Biological Process: flavonoid biosynthetic process (GO:0009813);; Molecular Function: naringenin-chalcone synthase activity (GO:0016210);; Molecular Function: protein homodimerization activity (GO:0042803);;	K00660|0.0|mdm:114820492|K00660 CHS; chalcone synthase [EC:2.3.1.74]	Chalcone and stilbene synthases, N-terminal domain;; Chalcone and stilbene synthases, C-terminal domain;; 3-Oxoacyl-[acyl-carrier-protein (ACP)] synthase III;; 3-Oxoacyl-[acyl-carrier-protein (ACP)] synthase III C terminal;; FAE1/Type III polyketide synthase-like protein	Polyketide synthase 1 OS=Rubus idaeus OX=32247 GN=PKS1 PE=1 SV=1	chalcone synthase [Malus domestica] RXH79007.1 hypothetical protein DVH24_034214 [Malus domestica]
CHIs
MD03G1263700	MdCHI-a	1.86817	7.73039	6.12042	6.08384		4.13794	3.27616	3.25658		Molecular Function: fatty acid binding (GO:0005504);; Cellular Component: mitochondrion (GO:0005739);; Biological Process: fatty acid metabolic process (GO:0006631);; Cellular Component: chloroplast (GO:0009507);; Cellular Component: plastid (GO:0009536);; Cellular Component: chloroplast stroma (GO:0009570);; Biological Process: flavonoid biosynthetic process (GO:0009813);; Cellular Component: ch…	--|0.0|mdm:103427399|hypothetical protein	Chalcone isomerase like;; Chalcone isomerase-like	Fatty-acid-binding protein 1 OS=Arabidopsis thaliana OX=3702 GN=FAP1 PE=1 SV=1	fatty-acid-binding protein 1 [Malus domestica]
MD01G1118100		4.14124	13.0514	5.97607	12.0434		3.15158	1.44306	2.90817		Biological Process: flavonoid biosynthetic process (GO:0009813);; Molecular Function: chalcone isomerase activity (GO:0045430);;	K01859|0.0|pxb:103936753|K01859 E5.5.1.6; chalcone isomerase [EC:5.5.1.6]	Chalcone-flavanone isomerase;; Chalcone isomerase like	Chalcone--flavonone isomerase OS=Pyrus communis OX=23211 GN=CHI PE=2 SV=1	hypothetical protein DVH24_023177 [Malus domestica]
MD01G1118000		1.537	4.56489	2.18305	3.66825		2.97001	1.42034	2.38663		Biological Process: flavonoid biosynthetic process (GO:0009813);; Molecular Function: chalcone isomerase activity (GO:0045430);;	K01859|1e-162|mdm:103448975|K01859 E5.5.1.6; chalcone isomerase [EC:5.5.1.6]	Chalcone-flavanone isomerase	Chalcone--flavonone isomerase OS=Pyrus communis OX=23211 GN=CHI PE=2 SV=1	chalcone--flavonone isomerase [Malus domestica]
MD03G1252100		7.33972	12.5119	14.1576	11.6772		1.70469	1.92891	1.59096		Molecular Function: fatty acid binding (GO:0005504);; Biological Process: fatty acid metabolic process (GO:0006631);; Cellular Component: chloroplast (GO:0009507);; Cellular Component: chloroplast stroma (GO:0009570);; Biological Process: flavonoid biosynthetic process (GO:0009813);; Molecular Function: chalcone isomerase activity (GO:0045430);;	--|0.0|mdm:103432055|hypothetical protein	Chalcone-flavanone isomerase;; Chalcone isomerase-like;; Chalcone isomerase like;; gag-polypeptide of LTR copia-type	Fatty-acid-binding protein 3, chloroplastic OS=Arabidopsis thaliana OX=3702 GN=FAP3 PE=1 SV=1	fatty-acid-binding protein 3, chloroplastic [Malus domestica] RXI02864.1 hypothetical protein DVH24_002942 [Malus domestica]
F3Hs
MD02G1132200	MdF3H-a	3.83117	67.4483	75.6862	90.9188		17.6051	19.7553	23.7313		Biological Process: flavonoid biosynthetic process (GO:0009813);; Molecular Function: L-ascorbic acid binding (GO:0031418);; Molecular Function: naringenin 3-dioxygenase activity (GO:0045486);; Molecular Function: metal ion binding (GO:0046872);;	K00475|0.0|mdm:103400025|K00475 F3H; naringenin 3-dioxygenase [EC:1.14.11.9]	2OG-Fe(II) oxygenase superfamily;; non-haem dioxygenase in morphine synthesis N-terminal	Naringenin,2-oxoglutarate 3-dioxygenase OS=Malus domestica OX=3750 PE=2 SV=1	hypothetical protein DVH24_018505 [Malus domestica]
MD15G1353800	MdF3H-b	1.26857	15.5579	35.3173	27.454		12.2641	27.8402	21.6416		Cellular Component: cytoplasm (GO:0005737);; Molecular Function: L-ascorbic acid binding (GO:0031418);; Molecular Function: flavonol synthase activity (GO:0045431);; Molecular Function: naringenin 3-dioxygenase activity (GO:0045486);; Molecular Function: metal ion binding (GO:0046872);;	K05278|0.0|mdm:114821553|K05278 FLS; flavonol synthase [EC:1.14.20.6]	2OG-Fe(II) oxygenase superfamily;; non-haem dioxygenase in morphine synthesis N-terminal	Flavonol synthase/flavanone 3-hydroxylase OS=Citrus unshiu OX=55188 GN=FLS PE=1 SV=1	flavonol synthase/flavanone 3-hydroxylase-like [Malus domestica] RXH75930.1 hypothetical protein DVH24_042717 [Malus domestica]
ANSs
MD03G1001100	MdANS-a	0.124823	43.7032	21.9534	38.6832		350.12	175.876	309.903		Biological Process: anthocyanin-containing compound biosynthetic process (GO:0009718);; Molecular Function: L-ascorbic acid binding (GO:0031418);; Molecular Function: metal ion binding (GO:0046872);; Molecular Function: leucocyanidin oxygenase activity (GO:0050589);;	K05277|0.0|mdm:103437327|K05277 ANS; anthocyanidin synthase [EC:1.14.20.4]	non-haem dioxygenase in morphine synthesis N-terminal;; 2OG-Fe(II) oxygenase superfamily	Leucoanthocyanidin dioxygenase OS=Malus domestica OX=3750 GN=ANS PE=2 SV=1	hypothetical protein DVH24_007939 [Malus domestica]
MD06G1071600	MdANS-b	0.0566787	130.911	69.0425	150.577		2309.7	1218.14	2656.68		Biological Process: anthocyanin-containing compound biosynthetic process (GO:0009718);; Molecular Function: L-ascorbic acid binding (GO:0031418);; Molecular Function: metal ion binding (GO:0046872);; Molecular Function: leucocyanidin oxygenase activity (GO:0050589);;	K05277|0.0|mdm:103437326|K05277 ANS; anthocyanidin synthase [EC:1.14.20.4]	non-haem dioxygenase in morphine synthesis N-terminal;; 2OG-Fe(II) oxygenase superfamily	Leucoanthocyanidin dioxygenase OS=Malus domestica OX=3750 GN=ANS PE=2 SV=1	hypothetical protein DVH24_007939 [Malus domestica]
ANRs
MD05G1335600		0.681125	10.7478	9.40208	11.7497		15.7794	13.8037	17.2504		Biological Process: flavonoid biosynthetic process (GO:0009813);; Molecular Function: oxidoreductase activity (GO:0016491);; Molecular Function: coenzyme binding (GO:0050662);;	K08695|0.0|mdm:103434638|K08695 ANR; anthocyanidin reductase [EC:1.3.1.77]	NAD dependent epimerase/dehydratase family;; 3-beta hydroxysteroid dehydrogenase/isomerase family;; GDP-mannose 4,6 dehydratase;; Male sterility protein;; NAD(P)H-binding;; NmrA-like family	Anthocyanidin reductase ((2S)-flavan-3-ol-forming) OS=Vitis vinifera OX=29760 GN=ANR PE=3 SV=1	hypothetical protein DVH24_011654 [Malus domestica]
MD10G1311100		5.33234	30.0416	34.8369	36.9103		5.63384	6.53314	6.92196		Biological Process: flavonoid biosynthetic process (GO:0009813);; Molecular Function: oxidoreductase activity (GO:0016491);; Molecular Function: coenzyme binding (GO:0050662);;	K08695|0.0|mdm:114827797|K08695 ANR; anthocyanidin reductase [EC:1.3.1.77]	NAD dependent epimerase/dehydratase family;; 3-beta hydroxysteroid dehydrogenase/isomerase family;; Male sterility protein;; GDP-mannose 4,6 dehydratase;; NAD(P)H-binding;; NmrA-like family	Anthocyanidin reductase ((2S)-flavan-3-ol-forming) OS=Vitis vinifera OX=29760 GN=ANR PE=3 SV=1	anthocyanidin reductase ((2S)-flavan-3-ol-forming)-like [Malus domestica]
3GTs
MD07G1306900		3.46605	21.3054	7.42319	26.1257		6.14689	2.14169	7.53759		Biological Process: anthocyanin-containing compound biosynthetic process (GO:0009718);; Molecular Function: anthocyanidin 3-O-glucosyltransferase activity (GO:0047213);;	K12930|0.0|mdm:103420802|K12930 BZ1; anthocyanidin 3-O-glucosyltransferase [EC:2.4.1.115]	UDP-glucoronosyl and UDP-glucosyl transferase	Anthocyanidin 3-O-glucosyltransferase 2 OS=Fragaria ananassa OX=3747 GN=FGT PE=1 SV=1	anthocyanidin 3-O-glucosyltransferase 2 [Malus domestica]
MD01G1234400		0.0296813	9.29946	2.80909	4.97562		313.31	94.6418	167.634		Biological Process: anthocyanin-containing compound biosynthetic process (GO:0009718);; Molecular Function: anthocyanidin 3-O-glucosyltransferase activity (GO:0047213);;	K12930|0.0|mdm:103440008|K12930 BZ1; anthocyanidin 3-O-glucosyltransferase [EC:2.4.1.115]	UDP-glucoronosyl and UDP-glucosyl transferase	Anthocyanidin 3-O-glucosyltransferase 2 OS=Fragaria ananassa OX=3747 GN=FGT PE=1 SV=1	UDP glucose:flavonoid 3-O-glucosyl transferase [Malus domestica] AAZ79375.1 UDP-Glucose:flavonoid 3-O-glucosyltransferase [Malus domestica] RXI08154.1 hypothetical protein DVH24_022298 [Malus domestica]
5AT
MD07G1008000		0.010463	0.712802	0.124505	0.348843		68.126	11.8996	33.3407		Cellular Component: cytoplasm (GO:0005737);; Molecular Function: anthocyanin 5-aromatic acyltransferase activity (GO:0047183);; Molecular Function: caffeoyl-CoA:pelargonidin-3,5-diglucoside 5-O-glucoside-6-O-hydroxycinnamoyltransferase activity (GO:0102777);; Molecular Function: caffeoyl-CoA:delphinidin-3,5-diglucoside 5-O-glucoside-6-O-hydroxycinnamoyltransferase activity (GO:0102815);;	--|0.0|mdm:103409915|hypothetical protein	Transferase family	Anthocyanin 5-aromatic acyltransferase OS=Gentiana triflora OX=55190 PE=1 SV=1	anthocyanin 5-aromatic acyltransferase-like [Malus domestica]

## Sheet: Table S6
Table S6. Expression and functional annotation of the antioxidant enzyme-encoding genes identified in the transcriptome.
	Gene Name	Mean FPKM					Fold change				Annotation
		CK_T	OE1_T	OE2_T	OE3_T		CK_T vs OE1_T	CK_T vs OE2_T	CK_T vs OE3_T		GO_annotation	KEGG_annotation	Pfam_annotation	Swissprot_annotation	nr_annotation
SODs
MD01G1164700	MdMSD1	5.56098	16.9243	15.6766	15.6848		3.0434	2.81903	2.8205		Molecular Function: superoxide dismutase activity (GO:0004784);; Cellular Component: mitochondrial matrix (GO:0005759);; Biological Process: removal of superoxide radicals (GO:0019430);; Molecular Function: metal ion binding (GO:0046872);;	K04564|1e-170|mdm:103426425|K04564 SOD2; superoxide dismutase, Fe-Mn family [EC:1.15.1.1]	Iron/manganese superoxide dismutases, C-terminal domain;; Iron/manganese superoxide dismutases, alpha-hairpin domain	Superoxide dismutase [Mn], mitochondrial OS=Prunus persica OX=3760 GN=SOD PE=2 SV=1	superoxide dismutase [Mn], mitochondrial-like isoform X2 [Malus domestica]
MD07G1240700	MdFSD2	34.3293	407.369	770.167	440.802		11.8665	22.4347	12.8404		Molecular Function: superoxide dismutase activity (GO:0004784);; Cellular Component: nucleoid (GO:0009295);; Biological Process: response to UV (GO:0009411);; Cellular Component: chloroplast (GO:0009507);; Cellular Component: chloroplast thylakoid (GO:0009534);; Cellular Component: thylakoid (GO:0009579);; Cellular Component: chloroplast nucleoid (GO:0042644);; Molecular Function: metal ion bindi…	K04564|0.0|mdm:103420753|K04564 SOD2; superoxide dismutase, Fe-Mn family [EC:1.15.1.1]	Iron/manganese superoxide dismutases, C-terminal domain;; Iron/manganese superoxide dismutases, alpha-hairpin domain	Superoxide dismutase [Fe] 2, chloroplastic OS=Arabidopsis thaliana OX=3702 GN=FSD2 PE=1 SV=1	superoxide dismutase [Fe], chloroplastic isoform X2 [Malus domestica]
MD16G1002100		7.54946	16.1132	24.8306	12.9112		2.13435	3.28906	1.71021		Molecular Function: superoxide dismutase activity (GO:0004784);; Cellular Component: nucleoid (GO:0009295);; Cellular Component: chloroplast (GO:0009507);; Cellular Component: chloroplast thylakoid (GO:0009534);; Cellular Component: thylakoid (GO:0009579);; Cellular Component: chloroplast nucleoid (GO:0042644);; Cellular Component: plastid nucleoid (GO:0042646);; Molecular Function: metal ion bin…	K04564|0.0|mdm:103425598|K04564 SOD2; superoxide dismutase, Fe-Mn family [EC:1.15.1.1]	Iron/manganese superoxide dismutases, C-terminal domain;; Iron/manganese superoxide dismutases, alpha-hairpin domain	Superoxide dismutase [Fe] 3, chloroplastic OS=Arabidopsis thaliana OX=3702 GN=FSD3 PE=1 SV=1	superoxide dismutase [Fe] 3, chloroplastic-like [Malus domestica] XP_008361912.1 superoxide dismutase [Fe] 3, chloroplastic-like [Malus domestica]
MD11G1148200		4.96168	23.9506	4.23622	9.86181		4.82711	0.853787	1.9876		Molecular Function: superoxide dismutase activity (GO:0004784);; Cellular Component: chloroplast (GO:0009507);; Molecular Function: metal ion binding (GO:0046872);;	K04565|1e-154|mdm:103448046|K04565 SOD1; superoxide dismutase, Cu-Zn family [EC:1.15.1.1]	Copper/zinc superoxide dismutase (SODC)	Superoxide dismutase [Cu-Zn], chloroplastic OS=Solidago canadensis var. scabra OX=59294 GN=SODCP PE=2 SV=1	superoxide dismutase [Cu-Zn], chloroplastic [Malus domestica]
MD03G1128900		10.257	43.4283	7.32563	16.6442		4.23403	0.714211	1.62273		Molecular Function: superoxide dismutase activity (GO:0004784);; Cellular Component: chloroplast (GO:0009507);; Molecular Function: metal ion binding (GO:0046872);;	K04565|1e-152|mdm:103428743|K04565 SOD1; superoxide dismutase, Cu-Zn family [EC:1.15.1.1]	Copper/zinc superoxide dismutase (SODC)	Superoxide dismutase [Cu-Zn], chloroplastic OS=Solidago canadensis var. scabra OX=59294 GN=SODCP PE=2 SV=1	superoxide dismutase [Cu-Zn], chloroplastic [Malus domestica] RXI04679.1 hypothetical protein DVH24_038953 [Malus domestica]
MD01G1173700		2.76803	5.15526	7.5625	4.77008		1.86243	2.73209	1.72328		Molecular Function: superoxide dismutase activity (GO:0004784);; Cellular Component: nucleoid (GO:0009295);; Biological Process: response to UV (GO:0009411);; Cellular Component: chloroplast (GO:0009507);; Cellular Component: chloroplast thylakoid (GO:0009534);; Cellular Component: thylakoid (GO:0009579);; Cellular Component: chloroplast nucleoid (GO:0042644);; Molecular Function: metal ion bindi…	K04564|0.0|mdm:103431645|K04564 SOD2; superoxide dismutase, Fe-Mn family [EC:1.15.1.1]	Iron/manganese superoxide dismutases, C-terminal domain;; Iron/manganese superoxide dismutases, alpha-hairpin domain	Superoxide dismutase [Fe] 2, chloroplastic OS=Arabidopsis thaliana OX=3702 GN=FSD2 PE=1 SV=1	superoxide dismutase [Fe], chloroplastic-like isoform X2 [Malus domestica]
MD11G1238800		1.2088	0.302	0.452031	0.590076		0.249834	0.37395	0.48815		Molecular Function: superoxide dismutase activity (GO:0004784);; Cellular Component: nucleoid (GO:0009295);; Cellular Component: chloroplast (GO:0009507);; Cellular Component: chloroplast thylakoid (GO:0009534);; Cellular Component: thylakoid (GO:0009579);; Cellular Component: chloroplast nucleoid (GO:0042644);; Cellular Component: plastid nucleoid (GO:0042646);; Molecular Function: metal ion bin…	K04564|4e-71|mdm:108172535|K04564 SOD2; superoxide dismutase, Fe-Mn family [EC:1.15.1.1]	Iron/manganese superoxide dismutases, alpha-hairpin domain	Superoxide dismutase [Fe] 3, chloroplastic OS=Arabidopsis thaliana OX=3702 GN=FSD3 PE=1 SV=1	hypothetical protein DVH24_003433 [Malus domestica]
PODs
MD06G1093000		0.965626	2.73453	1.97639	4.19083		2.83188	2.04675	4.34002		Molecular Function: peroxidase activity (GO:0004601);; Molecular Function: calcium ion binding (GO:0005509);; Cellular Component: plasma membrane (GO:0005886);; Cellular Component: integral component of membrane (GO:0016021);; Molecular Function: oxidoreductase activity, acting on NAD(P)H, oxygen as acceptor (GO:0050664);;	K13447|0.0|mdm:103430595|K13447 RBOH; respiratory burst oxidase [EC:1.6.3.- 1.11.1.-]	Ferric reductase NAD binding domain;; Respiratory burst NADPH oxidase;; FAD-binding domain;; Ferric reductase like transmembrane component	Respiratory burst oxidase homolog protein A OS=Solanum tuberosum OX=4113 GN=RBOHA PE=1 SV=1	LOW QUALITY PROTEIN: respiratory burst oxidase homolog protein A-like [Malus domestica]
MD15G1222600		8.24189	102.326	68.8628	63.8308		12.4153	8.35521	7.74467		Molecular Function: peroxidase activity (GO:0004601);; Cellular Component: chloroplast thylakoid (GO:0009534);; Biological Process: cell redox homeostasis (GO:0045454);; Molecular Function: peroxiredoxin activity (GO:0051920);;	K03564|1e-153|mdm:103400903|K03564 BCP; peroxiredoxin Q/BCP [EC:1.11.1.15]	AhpC/TSA family;; Redoxin	Peroxiredoxin Q, chloroplastic OS=Populus jackii OX=640484 GN=PRXQ PE=1 SV=1	peroxiredoxin Q, chloroplastic [Malus domestica]
MD09G1057700		2.14608	12.8139	11.2587	13.8272		5.97086	5.24616	6.44303		Molecular Function: chorismate mutase activity (GO:0004106);; Cellular Component: cytosol (GO:0005829);; Biological Process: aromatic amino acid family biosynthetic process (GO:0009073);; Cellular Component: chloroplast (GO:0009507);; Molecular Function: L-ascorbate peroxidase activity (GO:0016688);; Biological Process: chorismate metabolic process (GO:0046417);;	K01850|0.0|mdm:114826909|K01850 E5.4.99.5; chorismate mutase [EC:5.4.99.5]	--	Chorismate mutase 1, chloroplastic OS=Arabidopsis thaliana OX=3702 GN=CM1 PE=1 SV=3	chorismate mutase 1, chloroplastic-like [Malus domestica]
MD14G1014500		16.2351	92.5873	99.0389	65.7134		5.70292	6.10031	4.04763		Molecular Function: peroxidase activity (GO:0004601);; Cellular Component: chloroplast stroma (GO:0009570);; Biological Process: cell redox homeostasis (GO:0045454);; Molecular Function: peroxiredoxin activity (GO:0051920);;	--|1e-161|mdm:103413460|hypothetical protein	Redoxin;; AhpC/TSA family	Peroxiredoxin-2E-1, chloroplastic OS=Oryza sativa subsp. japonica OX=39947 GN=PRXIIE-1 PE=2 SV=1	peroxiredoxin-2E-2, chloroplastic-like [Malus domestica] RXH76214.1 hypothetical protein DVH24_019102 [Malus domestica]
MD05G1345800	MdPRXR1.2	6.5798	524.339	96.4595	572.163		79.6892	14.66	86.9575		Molecular Function: peroxidase activity (GO:0004601);; Cellular Component: extracellular region (GO:0005576);; Biological Process: response to oxidative stress (GO:0006979);; Cellular Component: plant-type cell wall (GO:0009505);; Biological Process: plant-type cell wall organization (GO:0009664);; Molecular Function: heme binding (GO:0020037);; Biological Process: hydrogen peroxide catabolic pro…	K00430|0.0|mdm:103408778|K00430 E1.11.1.7; peroxidase [EC:1.11.1.7]	Peroxidase	Peroxidase 42 OS=Arabidopsis thaliana OX=3702 GN=PER42 PE=1 SV=2	hypothetical protein DVH24_011719 [Malus domestica]
MD03G1013600		0.780965	4.31856	1.00887	2.06133		5.52977	1.29183	2.63946		Biological Process: defense response to nematode (GO:0002215);; Molecular Function: peroxidase activity (GO:0004601);; Cellular Component: extracellular region (GO:0005576);; Cellular Component: Golgi apparatus (GO:0005794);; Biological Process: response to oxidative stress (GO:0006979);; Biological Process: flower development (GO:0009908);; Molecular Function: heme binding (GO:0020037);; Biologi…	K00430|0.0|mdm:103427044|K00430 E1.11.1.7; peroxidase [EC:1.11.1.7]	Peroxidase	Peroxidase 53 OS=Arabidopsis thaliana OX=3702 GN=PER53 PE=1 SV=1	peroxidase A2-like [Malus domestica]
MD12G1037300		132.419	296.71	335.076	221.573		2.24069	2.53042	1.67327		Molecular Function: peroxidase activity (GO:0004601);; Biological Process: response to cold (GO:0009409);; Cellular Component: chloroplast (GO:0009507);; Cellular Component: chloroplast stroma (GO:0009570);; Cellular Component: thylakoid (GO:0009579);; Cellular Component: chloroplast envelope (GO:0009941);; Cellular Component: stromule (GO:0010319);; Biological Process: defense response to bacter…	K03386|0.0|mdm:103449520|K03386 PRDX2_4; peroxiredoxin (alkyl hydroperoxide reductase subunit C) [EC:1.11.1.15]	AhpC/TSA family;; Redoxin;; C-terminal domain of 1-Cys peroxiredoxin	2-Cys peroxiredoxin BAS1, chloroplastic OS=Arabidopsis thaliana OX=3702 GN=BAS1 PE=1 SV=2	2-Cys peroxiredoxin BAS1, chloroplastic-like [Malus domestica]
MD01G1162400		1.11206	9.39231	17.0588	14.3918		8.44586	15.3398	12.9416		Molecular Function: peroxidase activity (GO:0004601);; Cellular Component: extracellular region (GO:0005576);; Biological Process: response to oxidative stress (GO:0006979);; Molecular Function: heme binding (GO:0020037);; Biological Process: hydrogen peroxide catabolic process (GO:0042744);; Molecular Function: metal ion binding (GO:0046872);;	K00430|0.0|mdm:103437812|K00430 E1.11.1.7; peroxidase [EC:1.11.1.7]	Peroxidase	Peroxidase 4 OS=Vitis vinifera OX=29760 GN=GSVIVT00023967001 PE=1 SV=1	hypothetical protein C1H46_028433 [Malus baccata]
MD15G1172800		0.207587	2.07342	2.40926	1.55893		9.98821	11.606	7.50977		Molecular Function: peroxidase activity (GO:0004601);; Cellular Component: extracellular region (GO:0005576);; Biological Process: response to oxidative stress (GO:0006979);; Cellular Component: plant-type cell wall (GO:0009505);; Molecular Function: heme binding (GO:0020037);; Biological Process: hydrogen peroxide catabolic process (GO:0042744);; Molecular Function: metal ion binding (GO:0046872…	K00430|0.0|mdm:103424919|K00430 E1.11.1.7; peroxidase [EC:1.11.1.7]	Peroxidase	Peroxidase 25 OS=Arabidopsis thaliana OX=3702 GN=PER25 PE=2 SV=2	peroxidase 25 [Malus domestica]
MD14G1113700		1.08711	5.69935	6.1347	7.44797		5.24264	5.64311	6.85115		Molecular Function: peroxidase activity (GO:0004601);; Molecular Function: calcium ion binding (GO:0005509);; Cellular Component: plasma membrane (GO:0005886);; Cellular Component: integral component of membrane (GO:0016021);; Molecular Function: oxidoreductase activity, acting on NAD(P)H, oxygen as acceptor (GO:0050664);;	K13447|0.0|mdm:103412309|K13447 RBOH; respiratory burst oxidase [EC:1.6.3.- 1.11.1.-]	Ferric reductase NAD binding domain;; Respiratory burst NADPH oxidase;; FAD-binding domain;; Ferric reductase like transmembrane component;; EF-hand domain pair	Respiratory burst oxidase homolog protein A OS=Solanum tuberosum OX=4113 GN=RBOHA PE=1 SV=1	respiratory burst oxidase homolog protein A-like isoform X1 [Malus domestica]
MD11G1241100		0.474567	3.97779	3.5406	7.14415		8.38194	7.4607	15.054		Molecular Function: peroxidase activity (GO:0004601);; Cellular Component: extracellular region (GO:0005576);; Biological Process: response to oxidative stress (GO:0006979);; Cellular Component: plant-type cell wall (GO:0009505);; Biological Process: plant-type cell wall organization (GO:0009664);; Molecular Function: heme binding (GO:0020037);; Biological Process: hydrogen peroxide catabolic pro…	K00430|0.0|pxb:103966973|K00430 E1.11.1.7; peroxidase [EC:1.11.1.7]	Peroxidase	Peroxidase 47 OS=Arabidopsis thaliana OX=3702 GN=PER47 PE=2 SV=2	hypothetical protein DVH24_003591 [Malus domestica]
MD01G1162100		8.12686	59.1891	99.1562	85.0196		7.28315	12.2011	10.4616		Molecular Function: peroxidase activity (GO:0004601);; Cellular Component: extracellular region (GO:0005576);; Biological Process: response to oxidative stress (GO:0006979);; Molecular Function: heme binding (GO:0020037);; Biological Process: hydrogen peroxide catabolic process (GO:0042744);; Molecular Function: metal ion binding (GO:0046872);;	K00430|0.0|mdm:103437812|K00430 E1.11.1.7; peroxidase [EC:1.11.1.7]	Peroxidase	Peroxidase 4 OS=Vitis vinifera OX=29760 GN=GSVIVT00023967001 PE=1 SV=1	peroxidase P7-like isoform X1 [Malus domestica]
MD17G1040100		0.0560487	2.75788	1.0204	1.97591		49.2051	18.2055	35.2535		Molecular Function: peroxidase activity (GO:0004601);; Cellular Component: extracellular region (GO:0005576);; Biological Process: response to oxidative stress (GO:0006979);; Molecular Function: heme binding (GO:0020037);; Biological Process: hydrogen peroxide catabolic process (GO:0042744);; Molecular Function: metal ion binding (GO:0046872);;	K00430|0.0|mdm:103404368|K00430 E1.11.1.7; peroxidase [EC:1.11.1.7]	Peroxidase	Peroxidase 63 OS=Arabidopsis thaliana OX=3702 GN=PER63 PE=2 SV=1	peroxidase 63-like [Malus domestica]
MD12G1016500		19.8129	51.2799	57.9931	39.535		2.58821	2.92704	1.99542		Molecular Function: peroxidase activity (GO:0004601);; Cellular Component: plant-type cell wall (GO:0009505);; Cellular Component: chloroplast (GO:0009507);; Cellular Component: plastid (GO:0009536);; Cellular Component: chloroplast stroma (GO:0009570);; Cellular Component: thylakoid (GO:0009579);; Cellular Component: chloroplast envelope (GO:0009941);; Biological Process: defense response to bac…	--|1e-157|mdm:103449382|hypothetical protein	Redoxin;; AhpC/TSA family	Peroxiredoxin-2E, chloroplastic OS=Arabidopsis thaliana OX=3702 GN=PRXIIE PE=1 SV=2	peroxiredoxin-2E-2, chloroplastic [Malus domestica]
MD09G1039100		0.87845	4.53298	2.16774	3.55236		5.1602	2.46768	4.04389		Molecular Function: peroxidase activity (GO:0004601);; Cellular Component: extracellular region (GO:0005576);; Biological Process: response to oxidative stress (GO:0006979);; Molecular Function: heme binding (GO:0020037);; Biological Process: hydrogen peroxide catabolic process (GO:0042744);; Molecular Function: metal ion binding (GO:0046872);;	K00430|0.0|mdm:103442292|K00430 E1.11.1.7; peroxidase [EC:1.11.1.7]	Peroxidase	Peroxidase 63 OS=Arabidopsis thaliana OX=3702 GN=PER63 PE=2 SV=1	peroxidase 63-like [Malus domestica]
MD14G1036400		81.8247	157.544	195.7	135.071		1.92538	2.39169	1.65074		Molecular Function: peroxidase activity (GO:0004601);; Biological Process: response to cold (GO:0009409);; Cellular Component: chloroplast (GO:0009507);; Cellular Component: chloroplast stroma (GO:0009570);; Cellular Component: thylakoid (GO:0009579);; Cellular Component: chloroplast envelope (GO:0009941);; Cellular Component: stromule (GO:0010319);; Biological Process: defense response to bacter…	K03386|0.0|mdm:103454146|K03386 PRDX2_4; peroxiredoxin (alkyl hydroperoxide reductase subunit C) [EC:1.11.1.15]	AhpC/TSA family;; Redoxin;; C-terminal domain of 1-Cys peroxiredoxin	2-Cys peroxiredoxin BAS1, chloroplastic OS=Arabidopsis thaliana OX=3702 GN=BAS1 PE=1 SV=2	hypothetical protein DVH24_019266 [Malus domestica]
MD16G1283700		3.18812	1.46819	2.27786	2.08643		0.46052	0.714482	0.654438		Molecular Function: peroxidase activity (GO:0004601);; Cellular Component: chloroplast (GO:0009507);; Biological Process: hydrogen peroxide catabolic process (GO:0042744);; Biological Process: cell redox homeostasis (GO:0045454);; Molecular Function: peroxiredoxin activity (GO:0051920);;	K03386|4e-12|jre:109013543|K03386 PRDX2_4; peroxiredoxin (alkyl hydroperoxide reductase subunit C) [EC:1.11.1.15]	--	2-Cys peroxiredoxin BAS1, chloroplastic OS=Oryza sativa subsp. japonica OX=39947 GN=BAS1 PE=1 SV=1	hypothetical protein DVH24_015772 [Malus domestica]
MD06G1054100		26.292	10.2817	9.37862	9.22621		0.391059	0.35671	0.350913		Biological Process: negative regulation of transcription by RNA polymerase II (GO:0000122);; Molecular Function: transcription regulatory region sequence-specific DNA binding (GO:0000976);; Molecular Function: DNA-binding transcription factor activity (GO:0003700);; Cellular Component: nucleus (GO:0005634);; Biological Process: transcription, DNA-templated (GO:0006351);; Biological Process: regul…	--|0.0|mdm:114825615|hypothetical protein	Myb-like DNA-binding domain	Transcription factor KUA1 OS=Arabidopsis thaliana OX=3702 GN=KUA1 PE=1 SV=1	transcription factor KUA1-like [Malus domestica]
MD10G1321200	MdPRXR1.1	0.476762	63.6919	8.69211	50.4758		133.593	18.2315	105.872		Molecular Function: peroxidase activity (GO:0004601);; Cellular Component: extracellular region (GO:0005576);; Biological Process: response to oxidative stress (GO:0006979);; Cellular Component: plant-type cell wall (GO:0009505);; Biological Process: plant-type cell wall organization (GO:0009664);; Molecular Function: heme binding (GO:0020037);; Biological Process: hydrogen peroxide catabolic pro…	K00430|0.0|mdm:103422468|K00430 E1.11.1.7; peroxidase [EC:1.11.1.7]	Peroxidase	Peroxidase 42 OS=Arabidopsis thaliana OX=3702 GN=PER42 PE=1 SV=2	peroxidase 42-like [Malus domestica]
MD02G1076300		28.8432	11.6343	14.2713	10.8013		0.403364	0.494789	0.374484		Biological Process: negative regulation of transcription by RNA polymerase II (GO:0000122);; Molecular Function: transcription regulatory region sequence-specific DNA binding (GO:0000976);; Molecular Function: DNA-binding transcription factor activity (GO:0003700);; Cellular Component: nucleus (GO:0005634);; Biological Process: transcription, DNA-templated (GO:0006351);; Biological Process: regul…	--|0.0|mdm:103450193|hypothetical protein	Myb-like DNA-binding domain	Transcription factor KUA1 OS=Arabidopsis thaliana OX=3702 GN=KUA1 PE=1 SV=1	hypothetical protein C1H46_029971, partial [Malus baccata]
MD08G1051200		0.121276	2.09693	0.355256	1.04518		17.2906	2.92933	8.61822		Molecular Function: peroxidase activity (GO:0004601);; Cellular Component: extracellular region (GO:0005576);; Biological Process: response to oxidative stress (GO:0006979);; Cellular Component: plant-type cell wall (GO:0009505);; Biological Process: plant-type cell wall organization (GO:0009664);; Molecular Function: heme binding (GO:0020037);; Biological Process: hydrogen peroxide catabolic pro…	K00430|0.0|mdm:103440557|K00430 E1.11.1.7; peroxidase [EC:1.11.1.7]	Peroxidase	Peroxidase 18 OS=Arabidopsis thaliana OX=3702 GN=PER18 PE=3 SV=1	peroxidase 18 [Malus domestica] RXH91352.1 hypothetical protein DVH24_020375 [Malus domestica]
MD02G1099800		17.2258	48.7565	31.3567	29.2831		2.83043	1.82033	1.69995		Molecular Function: peroxidase activity (GO:0004601);; Cellular Component: chloroplast thylakoid (GO:0009534);; Biological Process: cell redox homeostasis (GO:0045454);; Molecular Function: peroxiredoxin activity (GO:0051920);;	K03564|1e-153|mdm:103431589|K03564 BCP; peroxiredoxin Q/BCP [EC:1.11.1.15]	AhpC/TSA family;; Redoxin	Peroxiredoxin Q, chloroplastic OS=Populus jackii OX=640484 GN=PRXQ PE=1 SV=1	peroxiredoxin Q, chloroplastic-like [Malus domestica] XP_028945196.1 peroxiredoxin Q, chloroplastic-like [Malus domestica]
MD12G1184600		1.02026	8.37849	5.33478	17.2685		8.21215	5.22886	16.9257		Molecular Function: peroxidase activity (GO:0004601);; Cellular Component: extracellular region (GO:0005576);; Biological Process: response to oxidative stress (GO:0006979);; Molecular Function: heme binding (GO:0020037);; Biological Process: hydrogen peroxide catabolic process (GO:0042744);; Molecular Function: metal ion binding (GO:0046872);;	K00430|0.0|mdm:103450728|K00430 E1.11.1.7; peroxidase [EC:1.11.1.7]	Peroxidase	Cationic peroxidase 1 OS=Arachis hypogaea OX=3818 GN=PNC1 PE=1 SV=2	cationic peroxidase 1-like [Malus domestica]
MD02G1021300		1.59057	11.267	6.85746	10.4363		7.08363	4.31132	6.56132		Molecular Function: acid phosphatase activity (GO:0003993);; Molecular Function: peroxidase activity (GO:0004601);; Cellular Component: vacuole (GO:0005773);; Cellular Component: cytosol (GO:0005829);; Cellular Component: plant-type cell wall (GO:0009505);; Biological Process: hydrogen peroxide catabolic process (GO:0042744);; Molecular Function: metal ion binding (GO:0046872);; Biological Proces…	K22390|1e-60|pxb:103953881|K22390 ACP7; acid phosphatase type 7	Calcineurin-like phosphoesterase	Bifunctional purple acid phosphatase 26 OS=Arabidopsis thaliana OX=3702 GN=PAP26 PE=1 SV=1	hypothetical protein DVH24_017723 [Malus domestica]
MD01G1162200		0.241421	2.81446	3.22927	4.43456		11.6579	13.3761	18.3686		Molecular Function: peroxidase activity (GO:0004601);; Cellular Component: extracellular region (GO:0005576);; Biological Process: response to oxidative stress (GO:0006979);; Molecular Function: heme binding (GO:0020037);; Biological Process: hydrogen peroxide catabolic process (GO:0042744);; Molecular Function: metal ion binding (GO:0046872);;	K00430|1e-49|mdm:103437812|K00430 E1.11.1.7; peroxidase [EC:1.11.1.7]	Peroxidase	Cationic peroxidase 1 OS=Arachis hypogaea OX=3818 GN=PNC1 PE=1 SV=2	hypothetical protein DVH24_022884 [Malus domestica]
MD14G1010300		0.072399	0.688676	0.096047	0.44358		9.51223	1.32663	6.12688		Molecular Function: peroxidase activity (GO:0004601);; Cellular Component: extracellular region (GO:0005576);; Cellular Component: cell wall (GO:0005618);; Biological Process: response to oxidative stress (GO:0006979);; Cellular Component: plant-type cell wall (GO:0009505);; Cellular Component: plasmodesma (GO:0009506);; Biological Process: plant-type cell wall organization (GO:0009664);; Cellula…	K00430|0.0|mdm:103453913|K00430 E1.11.1.7; peroxidase [EC:1.11.1.7]	Peroxidase	Peroxidase 57 OS=Arabidopsis thaliana OX=3702 GN=PER57 PE=1 SV=1	peroxidase 57-like [Malus domestica]
MD02G1021400		1.49688	9.43439	4.39725	8.24848		6.3027	2.93761	5.51044		Molecular Function: acid phosphatase activity (GO:0003993);; Molecular Function: peroxidase activity (GO:0004601);; Cellular Component: vacuole (GO:0005773);; Cellular Component: cytosol (GO:0005829);; Cellular Component: plant-type cell wall (GO:0009505);; Biological Process: hydrogen peroxide catabolic process (GO:0042744);; Molecular Function: metal ion binding (GO:0046872);; Biological Proces…	K22390|7e-34|pxb:103953881|K22390 ACP7; acid phosphatase type 7	Iron/zinc purple acid phosphatase-like protein C	Bifunctional purple acid phosphatase 26 OS=Arabidopsis thaliana OX=3702 GN=PAP26 PE=1 SV=1	hypothetical protein C1H46_018570 [Malus baccata]
MD00G1112500		3.06103	9.01256	4.04547	10.4878		2.94429	1.3216	3.42624		Molecular Function: peroxidase activity (GO:0004601);; Cellular Component: extracellular region (GO:0005576);; Biological Process: response to oxidative stress (GO:0006979);; Biological Process: response to salt stress (GO:0009651);; Molecular Function: heme binding (GO:0020037);; Biological Process: hydrogen peroxide catabolic process (GO:0042744);; Molecular Function: metal ion binding (GO:0046…	K00430|0.0|mdm:103403867|K00430 E1.11.1.7; peroxidase [EC:1.11.1.7]	Peroxidase	Peroxidase 51 OS=Arabidopsis thaliana OX=3702 GN=PER51 PE=2 SV=1	peroxidase 51-like isoform X2 [Malus domestica] RXI07073.1 hypothetical protein DVH24_026209 [Malus domestica]
MD04G1170900		5.42283	22.5688	5.55861	16.0944		4.16182	1.02504	2.96789		Molecular Function: peroxidase activity (GO:0004601);; Cellular Component: extracellular region (GO:0005576);; Biological Process: response to oxidative stress (GO:0006979);; Molecular Function: heme binding (GO:0020037);; Biological Process: hydrogen peroxide catabolic process (GO:0042744);; Molecular Function: metal ion binding (GO:0046872);;	K00430|0.0|mdm:103433738|K00430 E1.11.1.7; peroxidase [EC:1.11.1.7]	Peroxidase	Cationic peroxidase 1 OS=Arachis hypogaea OX=3818 GN=PNC1 PE=1 SV=2	cationic peroxidase 1-like [Malus domestica]
MD08G1230700		11.9008	2.97075	1.23038	1.65135		0.249626	0.103386	0.13876		Molecular Function: peroxidase activity (GO:0004601);; Cellular Component: extracellular region (GO:0005576);; Biological Process: response to oxidative stress (GO:0006979);; Molecular Function: heme binding (GO:0020037);; Biological Process: hydrogen peroxide catabolic process (GO:0042744);; Molecular Function: metal ion binding (GO:0046872);;	K00430|0.0|mdm:103411701|K00430 E1.11.1.7; peroxidase [EC:1.11.1.7]	Peroxidase	Peroxidase N1 OS=Nicotiana tabacum OX=4097 GN=poxN1 PE=1 SV=1	peroxidase N1-like [Malus domestica]
MD15G1321200		1.24205	4.31118	3.08156	4.4508		3.47103	2.48103	3.58344		Molecular Function: peroxidase activity (GO:0004601);; Cellular Component: extracellular region (GO:0005576);; Cellular Component: vacuole (GO:0005773);; Cellular Component: cytosol (GO:0005829);; Biological Process: response to oxidative stress (GO:0006979);; Molecular Function: heme binding (GO:0020037);; Biological Process: hydrogen peroxide catabolic process (GO:0042744);; Molecular Function:…	K00430|0.0|mdm:103444817|K00430 E1.11.1.7; peroxidase [EC:1.11.1.7]	Peroxidase	Peroxidase 17 OS=Arabidopsis thaliana OX=3702 GN=PER17 PE=2 SV=1	peroxidase 17 [Malus domestica]
MD02G1124700		0.10455	0.897657	0.527	13.8		8.58594	5.04066	131.994		Molecular Function: peroxidase activity (GO:0004601);; Cellular Component: extracellular region (GO:0005576);; Biological Process: response to oxidative stress (GO:0006979);; Cellular Component: plant-type cell wall (GO:0009505);; Biological Process: plant-type cell wall organization (GO:0009664);; Molecular Function: heme binding (GO:0020037);; Biological Process: hydrogen peroxide catabolic pro…	K00430|0.0|mdm:103455972|K00430 E1.11.1.7; peroxidase [EC:1.11.1.7]	Peroxidase	Peroxidase 64 OS=Arabidopsis thaliana OX=3702 GN=PER64 PE=1 SV=1	peroxidase 64 [Malus domestica]
MD17G1193700		0.301116	2.12825	0.983692	1.76441		7.06787	3.26682	5.85955		Molecular Function: peroxidase activity (GO:0004601);; Cellular Component: extracellular region (GO:0005576);; Biological Process: response to oxidative stress (GO:0006979);; Cellular Component: plant-type cell wall (GO:0009505);; Biological Process: plant-type cell wall organization (GO:0009664);; Molecular Function: heme binding (GO:0020037);; Biological Process: hydrogen peroxide catabolic pro…	--|1e-143|mdm:103405468|hypothetical protein	--	Putative Peroxidase 48 OS=Arabidopsis thaliana OX=3702 GN=PER48 PE=3 SV=3	uncharacterized protein LOC103405468 [Malus domestica] RXH69101.1 hypothetical protein DVH24_031434 [Malus domestica]
MD09G1235300		2.26974	0.761843	0.900948	0.827425		0.335652	0.396938	0.364545		Molecular Function: peroxidase activity (GO:0004601);; Cellular Component: extracellular region (GO:0005576);; Cellular Component: cell wall (GO:0005618);; Biological Process: response to oxidative stress (GO:0006979);; Cellular Component: plant-type cell wall (GO:0009505);; Cellular Component: plasmodesma (GO:0009506);; Biological Process: plant-type cell wall organization (GO:0009664);; Cellula…	K00430|5e-38|pxb:103952063|K00430 E1.11.1.7; peroxidase [EC:1.11.1.7]	--	Peroxidase 57 OS=Arabidopsis thaliana OX=3702 GN=PER57 PE=1 SV=1	hypothetical protein DVH24_006096 [Malus domestica]
MD14G1240300		1.37896	4.50137	2.74211	3.35726		3.26431	1.98853	2.43462		Molecular Function: acid phosphatase activity (GO:0003993);; Molecular Function: peroxidase activity (GO:0004601);; Cellular Component: extracellular region (GO:0005576);; Cellular Component: cell surface (GO:0009986);; Molecular Function: phosphatase activity (GO:0016791);; Biological Process: cellular phosphate ion homeostasis (GO:0030643);; Biological Process: response to hydrogen peroxide (GO…	K14379|0.0|mdm:103455654|K14379 ACP5; tartrate-resistant acid phosphatase type 5 [EC:3.1.3.2]	Calcineurin-like phosphoesterase	Purple acid phosphatase 17 OS=Arabidopsis thaliana OX=3702 GN=PAP17 PE=2 SV=1	purple acid phosphatase 17-like isoform X1 [Malus domestica]
MD16G1145100		1.22632	2.51182	2.14428	3.89958		2.04826	1.74855	3.1799		Molecular Function: peroxidase activity (GO:0004601);; Molecular Function: calcium ion binding (GO:0005509);; Cellular Component: Golgi apparatus (GO:0005794);; Cellular Component: plasma membrane (GO:0005886);; Biological Process: osmosensory signaling pathway (GO:0007231);; Biological Process: response to heat (GO:0009408);; Biological Process: response to wounding (GO:0009611);; Cellular Compo…	K13447|0.0|mdm:103433139|K13447 RBOH; respiratory burst oxidase [EC:1.6.3.- 1.11.1.-]	Ferric reductase NAD binding domain;; Respiratory burst NADPH oxidase;; FAD-binding domain;; Ferric reductase like transmembrane component;; EF-hand domain pair;; EF hand	Respiratory burst oxidase homolog protein D OS=Arabidopsis thaliana OX=3702 GN=RBOHD PE=1 SV=1	respiratory burst oxidase homolog protein D-like [Malus domestica]
MD06G1233500		0.387276	1.37786	1.00964	0.847667		3.55782	2.60702	2.18879		Molecular Function: acid phosphatase activity (GO:0003993);; Molecular Function: peroxidase activity (GO:0004601);; Cellular Component: extracellular region (GO:0005576);; Cellular Component: cell surface (GO:0009986);; Molecular Function: phosphatase activity (GO:0016791);; Biological Process: cellular phosphate ion homeostasis (GO:0030643);; Biological Process: response to hydrogen peroxide (GO…	K14379|0.0|mdm:103438263|K14379 ACP5; tartrate-resistant acid phosphatase type 5 [EC:3.1.3.2]	Calcineurin-like phosphoesterase	Purple acid phosphatase 17 OS=Arabidopsis thaliana OX=3702 GN=PAP17 PE=2 SV=1	purple acid phosphatase 17-like [Malus domestica]
MD01G1194000		0.0261097	0.581721	0.00920933	0.972979		22.2799	0.352717	37.2651		Molecular Function: peroxidase activity (GO:0004601);; Cellular Component: extracellular region (GO:0005576);; Biological Process: response to oxidative stress (GO:0006979);; Cellular Component: plant-type cell wall (GO:0009505);; Biological Process: plant-type cell wall organization (GO:0009664);; Molecular Function: heme binding (GO:0020037);; Biological Process: hydrogen peroxide catabolic pro…	K00430|0.0|mdm:103440034|K00430 E1.11.1.7; peroxidase [EC:1.11.1.7]	Peroxidase	Peroxidase 66 OS=Arabidopsis thaliana OX=3702 GN=PER66 PE=2 SV=1	peroxidase 66-like [Malus domestica]
MD02G1062900		90.414	128.279	167.174	123.591		1.41879	1.84898	1.36695		Molecular Function: peroxidase activity (GO:0004601);; Cellular Component: cytosol (GO:0005829);; Cellular Component: plasma membrane (GO:0005886);; Cellular Component: chloroplast (GO:0009507);; Cellular Component: membrane (GO:0016020);; Biological Process: cell redox homeostasis (GO:0045454);; Biological Process: response to cadmium ion (GO:0046686);; Molecular Function: peroxiredoxin activity…	--|1e-107|mdm:103449231|hypothetical protein	Redoxin;; AhpC/TSA family	Peroxiredoxin-2B OS=Arabidopsis thaliana OX=3702 GN=PRXIIB PE=1 SV=1	peroxiredoxin-2B-like [Malus domestica]
MD15G1125400		19.3514	25.8893	37.6962	25.7912		1.33785	1.94798	1.33278		Biological Process: response to reactive oxygen species (GO:0000302);; Molecular Function: cytochrome-c peroxidase activity (GO:0004130);; Molecular Function: peroxidase activity (GO:0004601);; Cellular Component: cytosol (GO:0005829);; Biological Process: seed germination (GO:0009845);; Biological Process: seed maturation (GO:0010431);; Molecular Function: L-ascorbate peroxidase activity (GO:001…	K00434|0.0|mdm:103456198|K00434 E1.11.1.11; L-ascorbate peroxidase [EC:1.11.1.11]	Peroxidase	Putative L-ascorbate peroxidase 6 OS=Arabidopsis thaliana OX=3702 GN=APX6 PE=2 SV=1	L-ascorbate peroxidase 6 [Pyrus ussuriensis x Pyrus communis]
MD16G1186600		16.857	28.9713	31.6718	28.5941		1.71865	1.87884	1.69627		Molecular Function: peroxidase activity (GO:0004601);; Cellular Component: mitochondrion (GO:0005739);; Cellular Component: mitochondrial matrix (GO:0005759);; Biological Process: response to oxidative stress (GO:0006979);; Biological Process: cell redox homeostasis (GO:0045454);; Biological Process: response to cadmium ion (GO:0046686);; Molecular Function: peroxiredoxin activity (GO:0051920);;	--|1e-140|mdm:103403854|hypothetical protein	Redoxin;; AhpC/TSA family	Peroxiredoxin-2F, mitochondrial OS=Arabidopsis thaliana OX=3702 GN=PRXIIF PE=1 SV=2	peroxiredoxin-2F, mitochondrial [Malus domestica]
MD00G1190800		32.8862	37.6966	9.11383	40.5758		1.14627	0.277132	1.23382		Molecular Function: peroxidase activity (GO:0004601);; Cellular Component: extracellular region (GO:0005576);; Cellular Component: cell wall (GO:0005618);; Cellular Component: vacuole (GO:0005773);; Biological Process: response to oxidative stress (GO:0006979);; Cellular Component: plant-type cell wall (GO:0009505);; Cellular Component: plasmodesma (GO:0009506);; Biological Process: plant-type ce…	K00430|0.0|mdm:103422058|K00430 E1.11.1.7; peroxidase [EC:1.11.1.7]	Peroxidase	Peroxidase 12 OS=Arabidopsis thaliana OX=3702 GN=PER12 PE=1 SV=1	peroxidase 12-like [Malus domestica] XP_028965238.1 peroxidase 12 [Malus domestica] RXH85476.1 hypothetical protein DVH24_009297 [Malus domestica]
MD10G1033300		37.8837	43.2176	10.4703	46.7937		1.1408	0.276379	1.23519		Molecular Function: peroxidase activity (GO:0004601);; Cellular Component: extracellular region (GO:0005576);; Cellular Component: cell wall (GO:0005618);; Cellular Component: vacuole (GO:0005773);; Biological Process: response to oxidative stress (GO:0006979);; Cellular Component: plant-type cell wall (GO:0009505);; Cellular Component: plasmodesma (GO:0009506);; Biological Process: plant-type ce…	K00430|0.0|mdm:103422058|K00430 E1.11.1.7; peroxidase [EC:1.11.1.7]	Peroxidase	Peroxidase 12 OS=Arabidopsis thaliana OX=3702 GN=PER12 PE=1 SV=1	peroxidase 12-like [Malus domestica] XP_028965238.1 peroxidase 12 [Malus domestica] RXH85476.1 hypothetical protein DVH24_009297 [Malus domestica]
MD08G1230800		0.590097	0.15126	0.0368613	0.020035		0.256331	0.0624665	0.033952		Molecular Function: peroxidase activity (GO:0004601);; Cellular Component: extracellular region (GO:0005576);; Biological Process: response to oxidative stress (GO:0006979);; Molecular Function: heme binding (GO:0020037);; Biological Process: hydrogen peroxide catabolic process (GO:0042744);; Molecular Function: metal ion binding (GO:0046872);;	K00430|0.0|mdm:103411699|K00430 E1.11.1.7; peroxidase [EC:1.11.1.7]	Peroxidase	Peroxidase N1 OS=Nicotiana tabacum OX=4097 GN=poxN1 PE=1 SV=1	peroxidase N1-like [Malus domestica]
MD11G1004100		0.670182	2.12384	0.12286	0.831517		3.16906	0.183324	1.24073		Molecular Function: peroxidase activity (GO:0004601);; Cellular Component: cell wall (GO:0005618);; Cellular Component: Golgi apparatus (GO:0005794);; Cellular Component: cytosol (GO:0005829);; Biological Process: response to oxidative stress (GO:0006979);; Biological Process: lignin biosynthetic process (GO:0009809);; Biological Process: xylem development (GO:0010089);; Molecular Function: heme …	K00430|0.0|mdm:103444067|K00430 E1.11.1.7; peroxidase [EC:1.11.1.7]	Peroxidase	Peroxidase 52 OS=Arabidopsis thaliana OX=3702 GN=PER52 PE=2 SV=1	peroxidase P7-like [Malus domestica]
MD15G1321300		1.12636	2.19762	1.45167	4.47064		1.95108	1.28882	3.9691		Molecular Function: peroxidase activity (GO:0004601);; Cellular Component: extracellular region (GO:0005576);; Cellular Component: vacuole (GO:0005773);; Cellular Component: cytosol (GO:0005829);; Biological Process: response to oxidative stress (GO:0006979);; Molecular Function: heme binding (GO:0020037);; Biological Process: hydrogen peroxide catabolic process (GO:0042744);; Molecular Function:…	K00430|0.0|mdm:103411973|K00430 E1.11.1.7; peroxidase [EC:1.11.1.7]	Peroxidase	Peroxidase 17 OS=Arabidopsis thaliana OX=3702 GN=PER17 PE=2 SV=1	peroxidase 17-like [Malus domestica]
MD01G1034500		0.044365	0.372797	0.0402127	0.401774		8.40295	0.906405	9.05611		Molecular Function: peroxidase activity (GO:0004601);; Cellular Component: extracellular region (GO:0005576);; Cellular Component: vacuole (GO:0005773);; Cellular Component: cytosol (GO:0005829);; Biological Process: response to oxidative stress (GO:0006979);; Molecular Function: heme binding (GO:0020037);; Biological Process: hydrogen peroxide catabolic process (GO:0042744);; Molecular Function:…	K00430|0.0|mdm:114827018|K00430 E1.11.1.7; peroxidase [EC:1.11.1.7]	Peroxidase	Peroxidase 17 OS=Arabidopsis thaliana OX=3702 GN=PER17 PE=2 SV=1	peroxidase 17-like [Pyrus ussuriensis x Pyrus communis]
MD02G1099900		0.70951	0.349874	0.389823	0.339249		0.493121	0.549426	0.478145		Molecular Function: peroxidase activity (GO:0004601);; Molecular Function: calcium ion binding (GO:0005509);; Cellular Component: integral component of membrane (GO:0016021);; Molecular Function: oxidoreductase activity, acting on NAD(P)H, oxygen as acceptor (GO:0050664);;	K13447|0.0|mdm:114819751|K13447 RBOH; respiratory burst oxidase [EC:1.6.3.- 1.11.1.-]	Ferric reductase NAD binding domain;; Respiratory burst NADPH oxidase;; FAD-binding domain;; Ferric reductase like transmembrane component	Respiratory burst oxidase homolog protein E OS=Arabidopsis thaliana OX=3702 GN=RBOHE PE=2 SV=2	respiratory burst oxidase homolog protein E-like [Malus domestica]
MD03G1014400		9.31339	24.781	14.2921	31.2546		2.66079	1.53458	3.35588		Molecular Function: peroxidase activity (GO:0004601);; Cellular Component: extracellular region (GO:0005576);; Biological Process: response to oxidative stress (GO:0006979);; Molecular Function: heme binding (GO:0020037);; Biological Process: hydrogen peroxide catabolic process (GO:0042744);; Molecular Function: metal ion binding (GO:0046872);;	K00430|0.0|pxb:103963956|K00430 E1.11.1.7; peroxidase [EC:1.11.1.7]	Peroxidase	Peroxidase 15 OS=Ipomoea batatas OX=4120 GN=pod PE=1 SV=1	peroxidase A2-like [Pyrus ussuriensis x Pyrus communis] lcl|KAB2634292.1 peroxidase A2-like [Pyrus ussuriensis x Pyrus communis]
MD04G1171700		0.795314	0.25342	0.151552	0.0390573		0.318641	0.190557	0.0491093		Molecular Function: peroxidase activity (GO:0004601);; Cellular Component: extracellular region (GO:0005576);; Biological Process: response to oxidative stress (GO:0006979);; Molecular Function: heme binding (GO:0020037);; Biological Process: hydrogen peroxide catabolic process (GO:0042744);; Molecular Function: metal ion binding (GO:0046872);;	K00430|3e-19|tcc:18603684|K00430 E1.11.1.7; peroxidase [EC:1.11.1.7]	Peroxidase	Peroxidase 40 OS=Arabidopsis thaliana OX=3702 GN=PER40 PE=2 SV=2	hypothetical protein C1H46_040011 [Malus baccata]
MD17G1265200		0.0104383	0.261865	0.0961607	0.24754		25.0868	9.21226	23.7145		Molecular Function: peroxidase activity (GO:0004601);; Cellular Component: extracellular region (GO:0005576);; Biological Process: response to oxidative stress (GO:0006979);; Molecular Function: heme binding (GO:0020037);; Biological Process: hydrogen peroxide catabolic process (GO:0042744);; Molecular Function: metal ion binding (GO:0046872);;	K00430|2e-49|pxb:103955141|K00430 E1.11.1.7; peroxidase [EC:1.11.1.7]	Peroxidase	Peroxidase 2 OS=Oryza sativa subsp. japonica OX=39947 GN=PRX112 PE=2 SV=1	hypothetical protein DVH24_030853 [Malus domestica]
MD01G1162700		0.803966	1.24693	0.870071	2.47083		1.55098	1.08222	3.0733		Molecular Function: peroxidase activity (GO:0004601);; Cellular Component: cell wall (GO:0005618);; Cellular Component: Golgi apparatus (GO:0005794);; Cellular Component: cytosol (GO:0005829);; Biological Process: response to oxidative stress (GO:0006979);; Biological Process: lignin biosynthetic process (GO:0009809);; Biological Process: xylem development (GO:0010089);; Molecular Function: heme …	K00430|0.0|mdm:103417791|K00430 E1.11.1.7; peroxidase [EC:1.11.1.7]	Peroxidase	Peroxidase 52 OS=Arabidopsis thaliana OX=3702 GN=PER52 PE=2 SV=1	peroxidase P7-like [Malus domestica] RXI08738.1 hypothetical protein DVH24_022882 [Malus domestica]
MD05G1075100		0.0520337	0.0276993	0.00806533	0		0.532335	0.155002	0		Molecular Function: peroxidase activity (GO:0004601);; Cellular Component: extracellular region (GO:0005576);; Biological Process: response to oxidative stress (GO:0006979);; Molecular Function: heme binding (GO:0020037);; Biological Process: hydrogen peroxide catabolic process (GO:0042744);; Molecular Function: metal ion binding (GO:0046872);;	K00430|0.0|mdm:114825215|K00430 E1.11.1.7; peroxidase [EC:1.11.1.7]	Peroxidase	Peroxidase 10 OS=Arabidopsis thaliana OX=3702 GN=PER10 PE=1 SV=1	peroxidase 10 [Malus domestica]
CATs
MD06G1008700		1166.28	400.174	392.909	510.76		0.343121	0.336892	0.437941		Molecular Function: catalase activity (GO:0004096);; Cellular Component: nucleus (GO:0005634);; Biological Process: response to oxidative stress (GO:0006979);; Cellular Component: glyoxysome (GO:0009514);; Biological Process: seed germination (GO:0009845);; Molecular Function: heme binding (GO:0020037);; Biological Process: hydrogen peroxide catabolic process (GO:0042744);; Molecular Function: me…	K03781|0.0|mdm:103445262|K03781 katE; catalase [EC:1.11.1.6]	Catalase;; Catalase-related immune-responsive	Catalase isozyme 1 OS=Gossypium hirsutum OX=3635 GN=CAT1 PE=2 SV=2	catalase isozyme 1-like [Malus domestica]
MD06G1009000		434.434	596.824	840.684	668.046		1.3738	1.93513	1.53774		Molecular Function: catalase activity (GO:0004096);; Cellular Component: nucleus (GO:0005634);; Biological Process: response to oxidative stress (GO:0006979);; Cellular Component: glyoxysome (GO:0009514);; Biological Process: seed germination (GO:0009845);; Molecular Function: heme binding (GO:0020037);; Biological Process: hydrogen peroxide catabolic process (GO:0042744);; Molecular Function: me…	K03781|0.0|mdm:103436733|K03781 katE; catalase [EC:1.11.1.6]	Catalase;; Catalase-related immune-responsive	Catalase isozyme 1 OS=Gossypium hirsutum OX=3635 GN=CAT1 PE=2 SV=2	catalase isozyme 1 [Malus domestica] RXH96798.1 hypothetical protein DVH24_009640 [Malus domestica]
